# Supplementary material for: Evaluation of Lower Leg Arteries and Fibular Perforators before Microsurgical Fibular Transfer Using Noncontrast-Enhanced Quiescent-Interval Slice-Selective (QISS) Magnetic Resonance Angiography
Source: J Clin Med. 2023 Feb 18;12(4):1634. doi: 10.3390/jcm12041634 (PMC9964888; doi:10.3390/jcm12041634)
Supplement: Supplementary file 1 [file jcm-12-01634-s001.zip]

Archive with 1 entries (1 files):
- jcm-2136314-supplementary.pdf
